# Supplementary material for: Multivessel versus Culprit-Only Percutaneous Coronary Intervention in Patients with Non-ST-Elevation Acute Coronary Syndrome
Source: J Clin Med. 2022 Oct 18;11(20):6144. doi: 10.3390/jcm11206144 (PMC9605400; doi:10.3390/jcm11206144)
Supplement: Supplementary file 1 [file jcm-11-06144-s001.zip]

Archive with 1 entries (1 files):
- jcm-1966596-supplementary.pdf
